# Supplementary material for: In Silico Investigation Reveals IL-6 as a Key Target of Asiatic Acid in Osteoporosis: Insights from Network Pharmacology, Molecular Docking, and Molecular Dynamics Simulation
Source: Med Sci (Basel). 2026 Jan 15;14(1):41. doi: 10.3390/medsci14010041 (PMC12821701; doi:10.3390/medsci14010041)
Supplement: Supplementary file 1 [file medsci-14-00041-s001.zip]

Archive with 1 entries (1 files):
- medsci-4084982-supplementary.pdf
